# Supplementary material for: Behavioral discrimination and time-series phenotyping of birdsong performance
Source: PLoS Comput Biol. 2021 Apr 8;17(4):e1008820. doi: 10.1371/journal.pcbi.1008820 (PMC8049717; doi:10.1371/journal.pcbi.1008820)
Supplement: S1 Table — Features are sorted by feature name and operation type for organization and structure. Also included is the direction of difference in average HCTSA score. (XLSX) [file pcbi.1008820.s003.xlsx]

## Sheet: Sheet1
S1 Table. Top 50 features based on bagged decision trees of HCTSA features. Features are sorted by feature name
and operation type for organization and structure. Also included is the direction of difference in average HCTSA score.
	Feature Name	Operation type	NORMALIZED Importance Score	Feature Directionality (Directed – Undirected)
	'CO_AddNoise_1_quantiles_10.meanch'	Automutual information	0.265812	0.0301405
	'CO_HistogramAMI_quantiles_5.ami2'	Automutual information	0.320275	-0.0276739
	'CO_trev_1.num'	Time irreversibility statistic	0.64755	-0.104532
	'CO_trev_1.raw'	Time irreversibility statistic	0.35803	-0.0834789
	'CO_trev_2.num'	Time irreversibility statistic	0.451554	-0.110781
	'CO_trev_2.raw'	Time irreversibility statistic	0.374225	-0.0899837
	'CO_trev_3.num'	Time irreversibility statistic	1	-0.110956
	'CO_trev_3.raw'	Time irreversibility statistic	0.602205	-0.0918322
	'CO_trev_ac.num'	Time irreversibility statistic	0.39033	-0.103659
	'CO_trev_ac.raw'	Time irreversibility statistic	0.416402	-0.0838014
	'DK_timerev_1'	Time irreversibility statistic	0.363599	-0.0905186
	'DK_timerev_2'	Time irreversibility statistic	0.551693	-0.0960339
	'DK_timerev_3'	Time irreversibility statistic	0.663205	-0.0992027
	'DK_timerev_4'	Time irreversibility statistic	0.468142	-0.0809829
	'SP_Summaries_fft.logiqr'	Spectral operations	0.3735	-0.0292203
	'SP_Summaries_fft.q25'	Spectral operations	0.377794	0.063178
	'SP_Summaries_pgram_hamm.linfitloglog_mf_sigrat'	Spectral operations	0.42568	0.0594204
	'SP_Summaries_pgram_hamm.linfitsemilog_all_a2'	Spectral operations	0.336899	0.0290776
	'SP_Summaries_pgram_hamm.logiqr'	Spectral operations	0.371969	-0.0270546
	'SP_Summaries_welch_rect.logarea_4_3'	Spectral operations	0.23852	0.0143172
	'SP_Summaries_welch_rect.logiqr'	Spectral operations	0.209716	-0.0292214
	'SP_Summaries_welch_rect.q25'	Spectral operations	0.303872	0.0631789
	'SB_BinaryStats_mean.stdstretch1'	Multi-level discretization of time series and local pattern Identification	0.33037	-0.0769994
	'SB_MotifThree_quantile.bbab'	Multi-level discretization of time series and local pattern Identification	0.210033	0.0346467
	'SB_TransitionMatrix_3ac.T1'	Multi-level discretization of time series and local pattern Identification	0.204163	-0.0684572
	'SB_TransitionMatrix_3ac.T9'	Multi-level discretization of time series and local pattern Identification	0.277246	-0.0637424
	'SB_TransitionpAlphabet_20_ac.stdeigfexp_a'	Multi-level discretization of time series and local pattern Identification	0.252887	0.0468787
	'SB_TransitionpAlphabet_20_ac.stdeigfexp_rmse'	Multi-level discretization of time series and local pattern Identification	0.320129	0.0270421
	'SB_TransitionpAlphabet_40_1.stdeigfexp_rmse'	Multi-level discretization of time series and local pattern Identification	0.260908	-0.00805559
	'MF_arfit_1_8_sbc.fpe_8'	Statistics of auto-regressive model fitting	0.208029	0.00455066
	'MF_arfit_1_8_sbc.maxper'	Statistics of auto-regressive model fitting	0.21812	-0.0527243
	'MF_arfit_1_8_sbc.meanper'	Statistics of auto-regressive model fitting	0.259395	-0.0451711
	'MF_CompareAR_1_10_all.firstonmin'	Statistics of auto-regressive model fitting	0.272502	0.0113665
	'MF_CompareTestSets_y_ar_best_uniform_25_01_1.rmserr_mean'	Statistics of auto-regressive model fitting	0.294624	0.0129557
	'MF_steps_ahead_ss_best_6.ac1_5'	Statistics of auto-regressive model fitting	0.205241	0.0168014
	'SY_LocalGlobal_p1.median'	Stationary measures	0.266272	0.055885
	'SY_SpreadRandomLocal_100_100.stdskew'	Stationary measures	0.305947	-0.0253021
	'SY_SpreadRandomLocal_200_100.stdskew'	Stationary measures	0.307591	-0.0185475
	'SY_SpreadRandomLocal_50_100.meanac1'	Stationary measures	0.224805	-0.00405381
	'PH_Walker_momentum_5.w_median'	Pre-processing comparisons	0.208896	0.0113951
	'PH_Walker_momentum_5.w_propzcross'	Pre-processing comparisons	0.281514	0.0601868
	'PP_Iterate_diff.ol_trend'	Pre-processing comparisons	0.225827	0.0628092
	'AC_14'	Autocorrelation	0.247499	0.0186256
	AC_33'	Autocorrelation	0.282154	-0.0372802
	'EN_PermEn_4_2.normPermEn'	Permutation Entropy Metric	0.318719	-0.0230593
	'EN_PermEn_5_2.normPermEn'	Permutation Entropy Metric	0.278235	-0.0260875
	'FC_LoopLocalSimple_mean.ac1_stdn'	Local Forecasting	0.246906	-0.0419105
	'FC_Surprise_dist_20_tau_m2quad_500.std'	Local Forecasting	0.214046	-0.054907
	'MD_hrv_classic.hf'	Heart Rate Variability	0.225341	-0.00874206
	'MD_hrv_classic.lfhf'	Heart Rate Variability	0.290257	0.0342434
	** NOTE: sign of CO_trev values reversed so that the direction of differences in this measure of time irreversibility are similar to that
	for DK_timerev.
